# Supplementary material for: Transient non-integrative expression of nuclear reprogramming factors promotes multifaceted amelioration of aging in human cells
Source: Nat Commun. 2020 Mar 24;11:1545. doi: 10.1038/s41467-020-15174-3 (PMC7093390; doi:10.1038/s41467-020-15174-3)
Supplement: Supplementary file 15 — Supplementary Data 11 [file 41467_2020_15174_MOESM15_ESM.xlsx]

## Sheet: Sheet1
Fibroblasts Markers
Gene Name	Ratio T vs A	p Value
SERPINH1	0.67194	0.21411
CD34	-0.238138	0.268448
CD44	-0.642844	0.230848
COL1A2	-0.495538	0.141297
P4HB	-0.472032	0.307451
S100A4	0.280898	0.629913
THY1	0.884041	0.940726
VIM	0.221615	0.522358
Endothelial Cells Markers
Gene Name	Ratio T vs A	p Value
BSG	0.491575	0.385509
CD34	3.39499	0.0607054
CD151	0.492709	0.59703
CLK1	1.69603	0.148605
ACE	0.288209	0.855312
TYMP	-0.0218057	0.707271
S1PR3	-0.0711097	0.562229
FABP5	0.941584	0.182098
FLT1	0.904964	0.385874
FLT4	0.139512	0.556669
ICAM1	2.00245	0.0565549
ICAM2	-0.369111	0.330034
ITGA4	0.685331	0.322657
ITGB2	-0.382928	0.326139
S1PR1	0.731818	0.206906
TNFRSF10B	0.783606	0.147101
MCAM	2.53238	0.0954656
PECAM1	2.79347	0.0695592
PODXL	1.53214	0.155935
PTPRC	0.595334	0.75988
SELE	0.984305	0.983032
TEK	1.1064	0.114907
THBD	0.598316	0.688821
TNFRSF1A	-0.0900121	0.652802
SELP	0.506496	0.136104
VCAM1	0.678173	0.514626
S1PR4	0.654012	0.661037
TNFRSF10A	0.494644	0.741553
S1PR2	-0.035877	0.706895
CLEC4M	0.362685	0.261411
PROCR	-0.266075	0.295009
PDPN	-0.0924809	0.368067
LYVE1	1.88464	0.486284
CD160	-0.0351649	0.286254
CD93	2.83605	0.0663844
STAB1	0.0693951	0.828063
EGFL7	0.164693	0.57898
EMCN	0.107214	0.540227
AGGF1	-0.253171	0.396602
STAB2	-0.0109598	0.748666
THSD1	0.806621	0.923812
CD248	0.341186	0.436899
COLEC12	-0.301369	0.420368
VWA9	-0.00698314	0.839894
ANTXR1	-0.0187294	0.739152
TNFRSF1B	0.758785	0.353327
DCBLD2	1.33041	0.419284
THSD7A	-0.0243051	0.822024
ECSCR	-0.257594	0.524159
NECTIN2	0.28138	0.946639
IL1R1	0.0899785	0.958918
Pluripotent Cells Markers
Gene Name	Reads
PRDM14	no reads
SALL4	no reads
SSEA1	no reads
SSEA3	no reads
SSEA4	no reads
SSEA5	no reads
TRA-1-60	no reads
TRA-1-80	no reads
UTF1	no reads
ZFP42	no reads
