# Supplementary material for: Transient non-integrative expression of nuclear reprogramming factors promotes multifaceted amelioration of aging in human cells
Source: Nat Commun. 2020 Mar 24;11:1545. doi: 10.1038/s41467-020-15174-3 (PMC7093390; doi:10.1038/s41467-020-15174-3)
Supplement: Supplementary file 16 — Supplementary Data 12 [file 41467_2020_15174_MOESM16_ESM.xlsx]

## Sheet: Sheet1
Parameter	Aging Trend	Citation
HP1gamma	decrease	Miller, Justine D., et al. "Human iPSC-based modeling of late-onset disease via progerin-induced aging." Cell stem cell 13.6 (2013): 691-705.
H3K9me3	decrease
LAP2alpha	decrease
Nuclear Folding/Blebbing	increase
Senescence	increase	Kang, Hyun Tae, et al. "Autophagy impairment induces premature senescence in primary human fibroblasts." PloS one 6.8 (2011): e23367.
Mitochondria Superoxide	increase
Chymotrypsin Proteosome Activity	decrease
Mitochondria Membrane Potential	decrease
Autophagy	decrease	Gamerdinger, Martin, et al. "Protein quality control during aging involves recruitment of the macroautophagy pathway by BAG3." The EMBO journal 28.7 (2009): 889-901.
Telomere Length	decrease	Canela, Andrés, et al. "High-throughput telomere length quantification by FISH and its application to human population studies." Proceedings of the National Academy of Sciences104.13 (2007): 5300-5305.
SIRT1	decrease	Donato, Anthony J., et al. "SIRT‐1 and vascular endothelial dysfunction with ageing in mice and humans." The Journal of physiology 589.18 (2011): 4545-4554.
Cytokines	increase	Leng, Sean X., et al. "ELISA and multiplex technologies for cytokine measurement in inflammation and aging research." The Journals of Gerontology Series A: Biological Sciences and Medical Sciences 63.8 (2008): 879-884.
